# Supplementary material for: MUC1 (CA27.29) before and after Chemotherapy and Prognosis in High-Risk Early Breast Cancer Patients
Source: Cancers (Basel). 2022 Mar 28;14(7):1721. doi: 10.3390/cancers14071721 (PMC8997086; doi:10.3390/cancers14071721)
Supplement: Supplementary file 1 [file cancers-14-01721-s001.zip]

Archive with 1 entries (1 files):
- cancers-1588195-supplementary.pdf
